# Supplementary material for: Side-by-Side Comparison of Post-Entry Quarantine and High Throughput Sequencing Methods for Virus and Viroid Diagnosis
Source: Biology (Basel). 2022 Feb 8;11(2):263. doi: 10.3390/biology11020263 (PMC8868628; doi:10.3390/biology11020263)
Supplement: Supplementary file 1 [file biology-11-00263-s001.zip]

Archive with 2 entries (2 files):
- biology-1539752_Gauthier_etal_Supplementary_Tables_1_to_15.xlsx
- biology-1539752-supplementary.pdf
